# Supplementary material for: iCan, Empowering Recovery: Evaluating a Patient-Centred Cancer Rehabilitation Programme across the Cancer Care Continuum
Source: Diseases. 2024 Oct 2;12(10):236. doi: 10.3390/diseases12100236 (PMC11506657; doi:10.3390/diseases12100236)
Supplement: Supplementary file 1 [file diseases-12-00236-s001.zip]

Archive with 1 entries (1 files):
- diseases-3143574-supplementary.pdf
